# Supplementary material for: A Bimolecular Fluorescence Complementation Tool for Identification of Protein-Protein Interactions in Candida albicans
Source: G3 (Bethesda). 2017 Aug 31;7(10):3509–20. doi: 10.1534/g3.117.300149 (PMC5633398; doi:10.1534/g3.117.300149)
Supplement: Supplementary file 7 [file 3509TableS1.xlsx]

## Sheet: Table S1
Table S1. All plasmids used in the study
plasmid name	backbone vector	insert	yeast marker	source
pC2HB	pC2HB	/	CmLEU2	Stynen et al. 2010
pC2HP	pC2HP	/	CdARG4	Stynen et al. 2010
2015-N	pC2HB	new MCS	CmLEU2	this study
2015-C	pC2HB	new MCS	CmLEU2	this study
2016-N	pC2HP	new MCS	CdARG4	this study
2016-C	pC2HP	new MCS	CdARG4	this study
BiFC1	2015-N	yEmVenus (aa1-172), w/o STOP codon	CmLEU2	this study
BiFC2	2015-C	yEmVenus (aa1-172), with STOP codon	CmLEU2	this study
BiFC3	2016-N	yEmVenus (aa173-238), w/o STOP codon	CdARG4	this study
BiFC4	2016-C	yEmVenus (aa173-238), with STOP codon	CdARG4	this study
2015-C-yEmVenus	2015-C	yEmVenus (full-length, aa1-238, with STOP codon)	CmLEU2	this study
2015-C-mCherry	2015-C	mCherry (full length, aa 1-236, with STOP codon)	CmLEU2	this study
BiFC1 - SNF4a	BiFC1	SNF4 (allele A)	CmLEU2	this study
BiFC1 - KIS1	BiFC1	KIS1	CmLEU2	this study
BiFC1 - KIS1DASC	BiFC1	KIS1ΔASC (KIS1, aa1-326 = deletion of aa 327-412)	CmLEU2	this study
BiFC2 - SNF4a	BiFC2	SNF4 (allele A)	CmLEU2	this study
BiFC2 - KIS1	BiFC2	KIS1	CmLEU2	this study
BiFC2 - KIS1DASC	BiFC2	KIS1ΔASC (KIS1, aa1-326 = deletion of aa 327-412)	CmLEU2	this study
BiFC3 - SNF4a	BiFC3	SNF4 (allele A)	CdARG4	this study
BiFC3 - KIS1	BiFC3	KIS1	CdARG4	this study
BiFC3 - KIS1DASC	BiFC3	KIS1ΔASC (KIS1, aa1-326 = deletion of aa 327-412)	CdARG4	this study
BiFC4 - SNF4a	BiFC4	SNF4 (allele A)	CdARG4	this study
BiFC4 - KIS1	BiFC4	KIS1	CdARG4	this study
BiFC4 - KIS1DASC	BiFC4	KIS1ΔASC (KIS1, aa1-326 = deletion of aa 327-412)	CdARG4	this study
pC2HB - SNF4	pC2HB	SNF4 (allele A)	CmLEU2	Stynen et al. 2010
pC2HP-KIS1	pC2HP	KIS1	CdARG4	Stynen et al. 2010
pC2HP-KIS1ΔASC	pC2HP	KIS1ΔASC (KIS1, aa1-326 = deletion of aa 327-412)	CdARG4	this study
BiFC1 - BCY1	BiFC1	BCY1	CmLEU2	this study
BiFC2 - BCY1	BiFC2	BCY1	CmLEU2	this study
BiFC3 - BCY1	BiFC3	BCY1	CdARG4	this study
BiFC4 - BCY1	BiFC4	BCY1	CdARG4	this study
BiFC1 - TPK1	BiFC1	TPK1 (allele B)	CmLEU2	this study
BiFC2 - TPK1	BiFC2	TPK1 (allele B)	CmLEU2	this study
BiFC3 - TPK1	BiFC3	TPK1 (allele B)	CdARG4	this study
BiFC4 - TPK1	BiFC4	TPK1 (allele B)	CdARG4	this study
BiFC1 - TPK2	BiFC1	TPK2 (allele A)	CmLEU2	this study
BiFC2 - TPK2	BiFC2	TPK2 (allele A)	CmLEU2	this study
BiFC3 - TPK2	BiFC3	TPK2 (allele B)	CdARG4	this study
BiFC4 - TPK2	BiFC4	TPK2 (allele A)	CdARG4	this study
pC2HB-BCY1	pC2HB	BCY1	CmLEU2	this study
pC2HP-BCY1	pC2HP	BCY1	CdARG4	this study
pC2HB-TPK1	pC2HB	TPK1 (allele B)	CmLEU2	this study
pC2HP-TPK1	pC2HP	TPK1 (allele B)	CdARG4	this study
pC2HB-TPK2	pC2HB	TPK2 (allele A)	CmLEU2	this study
pC2HP-TPK2	pC2HP	TPK2 (allele A)	CdARG4	this study
pC2HB-GPA2	pC2HB	GPA2 (alelle B)	CmLEU2	this study
pC2HP-GPA2	pC2HP	GPA2 (alelle B)	CdARG4	this study
pC2HB-GPR1-C-tail	pC2HB	GPR1 (no difference between the alleles in C-terminus)	CmLEU2	this study
pC2HP-GPR1-C-tail	pC2HP	GRP1 (no difference between the alleles in C-terminus)	CdARG4	this study
BiFC1-GPA2	BiFC1	GPA2 (allele B)	CmLEU2	this study
BiFC2-GPA2	BiFC2	GPA2 (allele B)	CmLEU2	this study
BiFC2-GPR1	BiFC2	GPR1 (allele B)	CmLEU2	this study
BiFC3-GPA2	BiFC3	GPA2 (allele B)	CdARG4	this study
BiFC4-GPA2	BiFC4	GPA2 (allele B)	CdARG4	this study
BiFC4-GPR1	BiFC4	GPR1 (allele A)	CdARG4	this study
BiFC2-GPR1-C-tail	BiFC2	GPR1-C-tail (no difference between the alleles in C-terminus)	CmLEU2	this study
BiFC4-GPR1-C-tail	BiFC4	GPR1-C-tail (no difference between the alleles in C-terminus)	CdARG4	this study
plasmids for localization studies
2015-TPK1-mCherry	2015-C-mCherry	TPK1 (allele B)	CmLEU2	this study
2015-TPK2-mCherry	2015-C-mCherry	TPK2 (allele A)	CmLEU2	this study
2016-BCY1-yEmVenus	2016-C-yEmVenus	BCY1	CdARG4	this study
