# Supplementary material for: A Bimolecular Fluorescence Complementation Tool for Identification of Protein-Protein Interactions in Candida albicans
Source: G3 (Bethesda). 2017 Aug 31;7(10):3509–20. doi: 10.1534/g3.117.300149 (PMC5633398; doi:10.1534/g3.117.300149)
Supplement: Supplementary file 8 [file 3509TableS2.xlsx]

## Sheet: Table S2
Table S2. All primers used in the study
Primer number	Gene	START	STOP	restriction sites	sequence	purpose
generating the backbone vectors
B-7412					CCGGAGCTAGCGGAGGTGGAGGTTCTGGTGGAGGTGGTTCAAGCCTAGGGACCCGGGGGCGCGCCTAAA	generate new MCS for tagging genes @ N-terminus
B-7413					CGCGTTTAGGCGCGCCCCCGGGTCCCTAGGCTTGAACCACCTCCACCAGAACCTCCACCTCCGCTAGCT
B-7414					CCGGAATGAGCCTAGGGACCCGGGGGCGCGCCGGAGGTGGAGGTTCTGGTGGAGGTGGTTCAGCTAGCA	generate new MCS for tagging genes @ C-terminus
B-7415					CGCGTGCTAGCTGAACCACCTCCACCAGAACCTCCACCTCCGGCGCGCCCCCGGGTCCCTAGGCTCATT
generation of BiFC plasmids
B-7567	yEmVenus	1	29	BspEI	CCGTCCGGAATGTCTAAAGGTGAAGAATTATTCACTGG	generate BiFC1, cloning of yEmVenus, aa1(ATG) – 172
B-7568	yEmVenus	516	487	NheI	CCGGCTAGCTTCAATGTTGTGTCTAATTTTGAAGTTAGC
B-7569	yEmVenus	1	29	NheI	CCGGCTAGCATGTCTAAAGGTGAAGAATTATTCACTGG	generate BiFC2, cloning of yEmVenus, aa1 – 172-TAA
B-7570	yEmVenus	516	487	MluI	CCGACGCGTTTATTCAATGTTGTGTCTAATTTTGAAGTTAGC
B-7571	yEmVenus	517	540	BspEI	CCGTCCGGAATGGATGGTGGTGTTCAATTAGCTGAC	generate BiFC3, cloning of yEmVenus, (ATG) aa173 – 238
B-7572	yEmVenus	714	689	NheI	CCGGCTAGCTTTGTACAATTCATCCATACCATGGG
B-7573	yEmVenus	517	540	NheI	CCGGCTAGCGATGGTGGTGTTCAATTAGCTGAC	generate BiFC4, cloning of yEmVenus, aa173 – 238-TAA
B-7574	yEmVenus	717	689	MluI	CCGACGCGTTTATTTGTACAATTCATCCATACCATGGG
cloning of mCherry into backbone vectors
B-7579	mCherry	1	31	BspEI	CCGTCCGGAATGGTTTCAAAAGGTGAAGAAGATAATATGG	cloning of mCherry in backbone vector, to generate N-terminal fusions
B-7584	mCherry	708	680	NheI	CCGGCTAGCTTTATATAATTCATCCATACCACCAGTTG
B-7581	mCherry	1	31	NheI	CCGGCTAGCATGGTTTCAAAAGGTGAAGAAGATAATATGG	cloning of mCherry in backbone vector, to generate C-terminal fusions
B-7586	mCherry	711	680	MluI	CCGACGCGTTTATTTATATAATTCATCCATACCACCAGTTG
cloning genes of interest into BiFC plasmids
B-8006	CaSNF4	1	20		GGAGGTGGTTCAAGCCTAGGGACCCGGGGAATGACTGACATAGCACCACC	Gibson cloning of CaSNF4 in XmaI-AscI cut BiFC1 and BiFC3
B-8007	CaSNF4	1011	981		TTAAGTACTACGCGTTTAGGCGCGCCCCTAATCTTCTCCAAATAATATGTAGTTCAAG
B-8008	CaSNF4	1	20		TCCGGAATGAGCCTAGGGACCCGGGGAATGACTGACATAGCACCACC	Gibson cloning of CaSNF4 in XmaI-AscI cut BiFC2 and BiFC4
B-8009	CaSNF4	1008	981		ACCAGAACCTCCACCTCCGGCGCGCCCATCTTCTCCAAATAATATGTAGTTCAAG
B-8010	CaKIS1	1	25		GGAGGTGGTTCAAGCCTAGGGACCCGGGGAATGCTCAGTCCAAAATCTACAAATC	Gibson cloning of CaKIS1 in XmaI-AscI cut BiFC1 and BiFC3
B-8011	CaKIS1	1239	1220		TTAAGTACTACGCGTTTAGGCGCGCCCTCACAGTTGCTGCTCTTGTG
B-8012	CaKIS1	1	25		TCCGGAATGAGCCTAGGGACCCGGGGAATGCTCAGTCCAAAATCTACAAATC	Gibson cloning of CaKIS1 in XmaI-AscI cut BiFC2 and BiFC4
B-8013	CaKIS1	1236	1217		ACCAGAACCTCCACCTCCGGCGCGCCCCAGTTGCTGCTCTTGTGTTG
B-8014	CaKIS1	1	20		GGAGGTGGTTCAAGCCTAGGGACCCGGGGAATGCTCAGTCCAAAATCTAC	Gibson cloning of CaKIS1DASC in XmaI-AscI cut BiFC1 and BiFC3
B-8015	CaKIS1	978	957		TTAAGTACTACGCGTTTAGGCGCGCCCTCATTGCTGTTGTCCATTATTATTC
B-8016	CaKIS1	1	20		TCCGGAATGAGCCTAGGGACCCGGGGAATGCTCAGTCCAAAATCTAC	Gibson cloning of CaKIS1DASC in XmaI-AscI cut BiFC2 and BiFC4
B-8017	CaKIS1	978	957		ACCAGAACCTCCACCTCCGGCGCGCCCTTGCTGTTGTCCATTATTATTC
B-8506	CaBCY1	1	32		AGGTGGTTCAAGCCTAGGGACCCGGGGAATGTCTAATCCTCAACAGCAATTCATATCTGA	Gibson cloning of CaBCY1 in XmaI-AscI cut BiFC1 and BiFC3
B-8484	CaBCY1	1380	1359		GTTAAGTACTACGCGTTTAGGCGCGCCTTAATGACCAGCAGTTGGGTCT
B-8485	CaBCY1	1	32		CTCCGGAATGAGCCTAGGGACCCGGGGAATGTCTAATCCTCAACAGCAATTCATATCTGA	Gibson cloning of CaBCY1 in XmaI-AscI cut BiFC2 and BiFC4
B-8486	CaBCY1	1377	1357		CACCAGAACCTCCACCTCCGGCGCGCCCATGACCAGCAGTTGGGTCTTG
B-8599	CaTPK1	1	20		AGGTGGTTCAAGCCTAGGGACCCGGGGAATGACATCCATGGAACCAGC	Gibson cloning of CaTPK1 in XmaI-AscI cut BiFC1 and BiFC3
B-8600	CaTPK1	1218	1188		GTTAAGTACTACGCGTTTAGGCGCGCCTTAAAAGTCCTGGAATTGATCACGATATGGG
B-8601	CaTPK1	1	20		CTCCGGAATGAGCCTAGGGACCCGGGGAATGACATCCATGGAACCAGC	Gibson cloning of CaTPK1 in XmaI-AscI cut BiFC2 and BiFC4
B-8602	CaTPK1	1215	1189		CACCAGAACCTCCACCTCCGGCGCGCCCAAAGTCCTGGAATTGATCACGATATGG
B-8603	CaTPK2	1	26		AGGTGGTTCAAGCCTAGGGACCCGGGGAATGGACAATCATCAACAACAACAGCA	Gibson cloning of CaTPK2 in XmaI-AscI cut BiFC1 and BiFC3
B-8674	CaTPK2	1242	1209		GTTAAGTACTACGCGTTTAGGCGCGCCTCAAAAGTCAAGGAAATACAGAGCATAAGGATCT
B-8604	CaTPK2	1	26		CTCCGGAATGAGCCTAGGGACCCGGGGAATGGACAATCATCAACAACAACAGCA	Gibson cloning of CaTPK2 in XmaI-AscI cut BiFC2 and BiFC4
B-8605	CaTPK2	1239	1209		CACCAGAACCTCCACCTCCGGCGCGCCCAAAGTCAAGGAAATACAGAGCATAAGGATCT
B-8911	CaGPR1	1	20	XmaI	TCCCCCCGGGCAATGCCGGACCTAATATCAAT	Cloning of CaGPR1 in BiFC3 and BiFC4 vectors
B-8912	CaGPR1	2469	2448	AscI	TTGGCGCGCCTCATTGGGGGTCCTTTTTTGAG
B-9152	CaGPR1-C-tail	1977	1997	XmaI	TCCCCCCGGGCAATGGGTGCAGGCATCAATTG	Cloning of CaGPR1-C-tail in BiFC3 and BiFC4 vectors
B-8912	CaGPR1-C-tail	2472	2450	AscI	TTGGCGCGCCTCATTGGGGGTCCTTTTTTGAG
B-8913	CaGPA2	1	18	XmaI	TCCCCCCGGGCAATGGGTTCTTGTGCTTCG	Cloning of CaGPA2 into BiFC1, BiFC2, BiFC3 and BiFC4 vectors
B-8914	CaGPA2 (Allele A)	1506	1487	AscI	TTGGCGCGCCTTAAAATACCACTATCTTTA
B-8914	CaGPA2 (Allele B)	1509	1490	AscI	TTGGCGCGCCTTAAAATACCACTATCTTTA
cloning of genes in Candida two-hybrid vectors
B-8490	CaKIS1	4	25	StuI	GGAGGCCTCTCAGTCCAAAATCTACAAATCAGG	cloning CaKIS1-DASC in StuI-AscI cut pC2HP
B-8491	CaKIS1	981	957	AscI	CCGGGCGCGCCCTCATTGCTGTTGTCC
B-9962	CaBCY1	1	31	StuI	CGGaggcctATGTCTAATCCTCAACAGCAATTCATATCTG	cloning CaBCY1 in StuI-MluI cut pC2HB and pC2HP
B-9963	CaBCY1	1380	1357	MluI	CCGacgcgtTTAATGACCAGCAGTTGGGTCTTG
B-9964	CaTPK1	1	22	StuI	CGGaggcctATGACATCCATGGAACCAGCAG	cloning CaTPK1 in StuI-MluI cut pC2HB and pC2HP
B-9965	CaTPK1	1218	1189	MluI	CCGacgcgtTTAAAAGTCCTGGAATTGATCACGATATGG
B-9658	CaGPR1-C-tail	1977	1997	StuI	GAAGGCCTATGGGTGCAGGCATCAATTG	Cloning of CaGPR1-C-tail in pC2HB and pC2HP
B-9657	CaGPR1-C-tail	2472	2450	MluI	CGACGCGTCTATAAAATACCACTATCTTTA
B-9656	CaGPA2	1	18	StuI	GAAGGCCTATGGGTTCTTGTGCTTCG	Cloning of CaGPA2 in pC2HB and pC2HP
B-9657	CaGPA2	1512	1490	MluI	CGACGCGTCTATAAAATACCACTATCTTTA
B-9654	CaTPK2	1	20	StuI	GAAGGCCTATGGACAATCATCAACAACA	Cloning of CaTPK2 in pC2HB and pC2HP
B-9655	CaTPK2	1242	1223	MluI	CGACGCGTTCAAAAGTCAAGGAAATAC
