# Supplementary material for: A Bimolecular Fluorescence Complementation Tool for Identification of Protein-Protein Interactions in Candida albicans
Source: G3 (Bethesda). 2017 Aug 31;7(10):3509–20. doi: 10.1534/g3.117.300149 (PMC5633398; doi:10.1534/g3.117.300149)
Supplement: Supplementary file 9 [file 3509FileS1.txt]

LOCUS       Exported                9065 bp ds-DNA     circular SYN 18-DEC-2015
DEFINITION  synthetic circular DNA
ACCESSION   .
VERSION     .
KEYWORDS    BiFC1
SOURCE      synthetic DNA construct
  ORGANISM  synthetic DNA construct
REFERENCE   1  (bases 1 to 9065)
  AUTHORS   .
  TITLE     Direct Submission
  JOURNAL   Exported Friday, Aug 4, 2017 from SnapGene 3.2.0
            http://www.snapgene.com
FEATURES             Location/Qualifiers
     source          1..9065
                     /organism="synthetic DNA construct"
                     /mol_type="other DNA"
     protein_bind    107..128
                     /bound_moiety="E. coli catabolite activator protein"
                     /note="CAP binding site"
                     /note="CAP binding activates transcription in the presence 
                     of cAMP."
     promoter        143..173
                     /note="lac promoter"
                     /note="promoter for the E. coli lac operon"
     protein_bind    181..197
                     /bound_moiety="lac repressor encoded by lacI"
                     /note="lac operator"
                     /note="The lac repressor binds to the lac operator to 
                     inhibit transcription in E. coli. This inhibition can be 
                     relieved by adding lactose or 
                     isopropyl-beta-D-thiogalactopyranoside (IPTG)."
     primer_bind     205..221
                     /note="M13 rev"
                     /note="common sequencing primer, one of multiple similar 
                     variants"
     promoter        239..257
                     /note="SP6 promoter"
                     /note="promoter for bacteriophage SP6 RNA polymerase"
     CDS             321..2503
                     /codon_start=1
                     /note="CmLEU2"
                     /translation="AGIRPWIQSSLVGVKKEV*DQVLWHHH**LGLVKLQD**NKNLHL
                     TRNILRGYLLN*RTVCYPFHLLSLTVVITQHINTQVV*MFPLHTLKGNLC*WH*KILH*
                     VLVLHVPLHLWNHRMFYMLWVPMMPWLILPLDSVLVDSPLKQKLTMLFKQLMKELIS*E
                     RCLHYGKWFKKVLT*TLSNGVDIKVFCFFVICVVMCNYRV*SNFGNCTFVHVSEPDE*Y
                     VRIVEE*LTPVTACVGSAAGFNFFFLVHYKNI**TKKIRGTQAMKFFTQEFFFLHP*FL
                     YSLPKPTMSVKTKTITILPGDHVGTEIVNEAIKVLEAIEAATPYQKIHFDFKHHLIGGA
                     AIDATGVPLPDDALESAKKSDAVLLGAVGGPKWGTGAVRPEQGLLKIRKELNLYANIRP
                     CNFASDSLLELSPLRPEVVKGTNLIIVRELVGGIYFGDREEQEESEDKQTAWDTEKYTV
                     DEVTRITRMAAFMALQHNPPLPIWSLDKANVLASSRLWRRTVDKVISEEFPTLSVQHQL
                     IDSAAMILIQNPTKLNGIIITSNMFGDIISDEASVIPGSLGLLPSASLASLPDTNTAFG
                     LYEPCHGSAPDLPANKVNPIATILSAASMLRLSLDCVKEAEALEEAVKQVLDKGIRTAD
                     LRGTSSATEVGDAIVEAVTKILKEKA*VKYTQNLTNIINTK*TPPKYFFLKMYRLF*KL
                     R*FNIGNFSHRFTWIFGNKSI*SNGSLT*F*LA"
     promoter        complement(2596..2614)
                     /note="T7 promoter"
                     /note="promoter for bacteriophage T7 RNA polymerase"
     primer_bind     complement(2621..2637)
                     /note="M13 fwd"
                     /note="common sequencing primer, one of multiple similar 
                     variants"
     misc_feature    2741..3858
                     /note="IntegSeq"
                     /note="Integration Sequence (a 1104-bp fragment of genomic 
                     DNA on chromosome 1, between genes XOG1 and HOL1. After 
                     restriction with NotI, the linearized vector will be 
                     targeted to this genomic site for integration.)
                     See Stynen et al. Nucleic Acids Research, 2010, Vol. 38, 
                     No. 19 e184   "
     CDS             3868..4170
                     /codon_start=1
                     /gene="ccdB"
                     /product="CcdB, a bacterial toxin that poisons DNA gyrase"
                     /note="ccdB"
                     /note="Plasmids containing the ccdB gene cannot be 
                     propagated in standard E. coli strains."
                     /translation="QFKVYTYKRESRYRLFVDVQSDIIDTPGRRMVIPLASARLLSDKV
                     SRELYPVVHIGDESWRMMTTDMASVPVSVIGEEVADLSHRENDIKNAINLMFWGI"
     CDS             4519..5313
                     /codon_start=1
                     /gene="aph(3')-II (or nptII)"
                     /product="aminoglycoside phosphotransferase from Tn5"
                     /note="NeoR/KanR"
                     /note="confers resistance to neomycin, kanamycin, and G418 
                     (Geneticin(R))"
                     /translation="MIEQDGLHAGSPAAWVERLFGYDWAQQTIGCSDAAVFRLSAQGRP
                     VLFVKTDLSGALNELQDEAARLSWLATTGVPCAAVLDVVTEAGRDWLLLGEVPGQDLLS
                     SHLAPAEKVSIMADAMRRLHTLDPATCPFDHQAKHRIERARTRMEAGLVDQDDLDEEHQ
                     GLAPAELFARLKASMPDGEDLVVTHGDACLPNIMVENGRFSGFIDCGRLGVADRYQDIA
                     LATRDIAEELGGEWADRFLVLYGIAAPDSQRIAFYRLLDEFF"
     promoter        5568..7007
                     /note="MET3prom"
     CDS             7014..7529
                     /codon_start=1
                     /note="yEmVenus 1-172"
                     /translation="MSKGEELFTGVVPILVELDGDVNGHKFSVSGEGEGDATYGKLTLK
                     LICTTGKLPVPWPTLVTTLGYGLQCFARYPDHMKQHDFFKSAMPEGYVQERTIFFKDDG
                     NYKTRAEVKFEGDTLVNRIELKGIDFKEDGNILGHKLEYNYNSHNVYITADKQKNGIKA
                     NFKIRHNIE"
     misc_feature    7536..7565
                     /note="Linker"
     misc_feature    7568..7598
                     /note="MCS"
     misc_feature    7590..7592
                     /note="STOP CODON"
     terminator      7621..8134
                     /note="CaACT1term"
     rep_origin      8296..8884
                     /direction=RIGHT
                     /note="ori"
                     /note="high-copy-number ColE1/pMB1/pBR322/pUC origin of 
                     replication"
ORIGIN
        1 agcgcccaat acgcaaaccg cctctccccg cgcgttggcc gattcattaa tgcagctggc
       61 acgacaggtt tcccgactgg aaagcgggca gtgagcgcaa cgcaattaat gtgagttagc
      121 tcactcatta ggcaccccag gctttacact ttatgcttcc ggctcgtatg ttgtgtggaa
      181 ttgtgagcgg ataacaattt cacacaggaa acagctatga ccatgattac gccaagctat
      241 ttaggtgaca ctatagaata ctcaagctat gcatcaagct tggtaccgag ctcggatcca
      301 ctagtaacgg ccgccagtgt gctggaattc gcccttggat ccaatcatca ctggtggggg
      361 tcaagaaaga ggtttgagat caggtacttt ggcaccacca ttagtagctg ggtttggtga
      421 agctgcaaga ttaatgaaac aagaatctgc atttgacaag aaacatattg agaggttatc
      481 tactaaattg aagaacggtt tgttatccat tccatctact cagtttaacg gttgtaataa
      541 cccaacatat caatacccag gttgtgtgaa tgtttccttt gcatacattg aaggggaatc
      601 tttgttaatg gcattgaaag atattgcatt gagttctggt tctgcatgta cctctgcatc
      661 tttggaacca tcgtatgttt tacatgcttt gggtgccgat gatgccttgg ctcattcttc
      721 cattagattc ggtattggta gattcaccac tgaagcagaa gttgactatg ttattcaagc
      781 aattaatgaa agagttgatt tcttgagaaa gatgtctcca ttatgggaaa tggttcaaga
      841 aggtattgac ttgaactcta tcgaatggag tggacattaa ggttttttgt ttttttgtaa
      901 tttgtgttgt tatgtgtaat tatcgtgtat agagtaattt cggaaattgt actttcgttc
      961 atgtatctga accagatgaa taatacgttc gtattgttga agaatgacta actcctgtaa
     1021 cggcgtgcgt gggttccgca gccgggttca attttttttt tcttgttcac tataaaaata
     1081 tataataaac gaaaaaaatc cgagggactc aggctatgaa atttttcact caagaatttt
     1141 ttttccttca tccttaattc ctttattcac tacccaaacc cacaatgtca gttaaaacta
     1201 aaactattac aattttacca ggtgatcacg tcggtaccga aattgtcaat gaagctatca
     1261 aagttttaga agcaattgaa gctgccactc cttaccaaaa aatccatttc gatttcaaac
     1321 atcatttaat cggtggtgct gccattgatg ccactggtgt cccattgcca gatgacgcac
     1381 ttgaaagtgc caaaaaatct gatgccgtct tattgggtgc tgttggtgga ccaaaatggg
     1441 ggactggcgc cgttcgtcca gaacaaggtt tattaaagat tcgtaaagaa ttgaaccttt
     1501 atgctaacat cagaccatgt aactttgcca gtgactcctt attggaatta tccccattga
     1561 gaccagaagt cgttaaaggt acaaacttga tcattgttcg tgaattagtt ggtggtattt
     1621 atttcggtga tcgtgaagaa caagaagaaa gtgaagataa acaaaccgca tgggatactg
     1681 aaaaatacac cgtcgatgaa gtcaccagaa tcacccgtat ggctgccttc atggctttac
     1741 aacataaccc accattacca atctggtcat tggataaggc taatgtttta gcttcttcta
     1801 gattatggag aagaactgtc gataaagtga tttctgaaga gttcccaact ttgtctgttc
     1861 aacatcaatt gattgactcc gccgccatga ttttaattca aaacccaacc aaattgaatg
     1921 gtataatcat cacttctaac atgtttggtg atatcatttc cgatgaagct tcagttattc
     1981 caggttcctt gggtttatta ccatctgcat ctttggcttc attgccagat accaacaccg
     2041 cttttggtct ttatgaacca tgtcacggtt ctgctcctga tttaccagcc aataaagtta
     2101 acccaattgc tactatttta tctgctgctt ctatgttgag attatctttg gattgtgtga
     2161 aagaagctga agctttagaa gaagccgtga aacaagtctt ggataaaggt atcagaactg
     2221 cagatttaag aggtaccagt tcagctactg aagttggtga cgcgattgtc gaagctgtta
     2281 ctaaaatctt aaaagaaaaa gcttaagtaa agtatacaca aaatttaacg aatattatta
     2341 atacaaaatg aacaccacct aaatactttt ttttaaaaat gtaccgactc ttctaaaaat
     2401 tgcgataatt caatatcgga aatttctctc accggtttac ttggatcttc ggaaataaat
     2461 ctatttgaag taatggtagc ctcacttgat tctgattggc tctttctaga catgggtagg
     2521 taagggcgaa ttctgcagat atccatcaca ctggcggccg gccgctcgag catgcatcta
     2581 gagggcccaa ttcgccctat agtgagtcgt attacaattc actggccgtc gttttacaac
     2641 gtcgtgactg ggaaaaccct ggcgttaccc aacttaatcg ccttgcagca catccccctt
     2701 tcgccagctg gcgtaatagc gaagaggccc gcaccgatcg accagatcaa aatgctagaa
     2761 caaattacgt ctgcatcaac agtcatcttc cttatttgca taaatgctaa aatggcaaac
     2821 ctgtaaaccg tttgaaaagc aaattgagat agttagctcg gttttttttt cacgtggcca
     2881 taatccaaca aaaaaaagga atttaagggg ggagagaagg aggcttgaat ttgtaccaca
     2941 gagcgagcaa gaaattaata atatacttgg cttagctgaa atgagaatga aaaagcaaat
     3001 ttcaagtgaa acaccactac tagccaagta aattggccaa tttgctctcg tgctttaatt
     3061 tcctaacaag cttttgagac cgaaaaaaat caaccaatga tgatggaaaa atacttccgg
     3121 gagtcaattt atccataatt tcacgtcgtt ttttttttgc acatggcaaa tatattggaa
     3181 tcctgagatt ttcttggagt cgtgtacaat aacaccaggc gggaacatgc cgttatgatc
     3241 cagcatatgg cggccgccat atgtgttcaa atattgaaac cgtgaaacca gtttgataca
     3301 gctgatattg tgtgctaaaa aaagatgagc accgaaagag tctttagttt attgccaagt
     3361 aaagggtcaa agaataccta ttctttatga acacagactt gctctaatgg tgaattagtg
     3421 tggagtaata gagaaggagg cgaaacaaaa ataattggtt aaacactcga atgtcacaca
     3481 atcctaaata ggttaaattc agttaccgcc gtgatgcggg aacaaagccg agcggtaata
     3541 tttttggatt ctatgttttt ttggtgtata ttgcacgact tggtgccaac aactggtgtt
     3601 ccaacgcaca aaactaggtt caactggata ctgttttcta gaaattattt gcggcaattc
     3661 atgattacgg tcctaaattt gaaataaaag tttccaatta tgtgtcttga caatttccat
     3721 tgggttcaaa aagatctaga atgtatgtaa ttacgcaaca atttgcatgc aaagaaataa
     3781 aaacaaacct aaaatccaac tgctgttgtt ctggtgatga tgtagtaaaa taagagcacg
     3841 gccaagaaca aggtgattta cgtacggcag tttaaggttt acacctataa aagagagagc
     3901 cgttatcgtc tgtttgtgga tgtacagagt gatattattg acacgccggg gcgacggatg
     3961 gtgatccccc tggccagtgc acgtctgctg tcagataaag tctcccgtga actttacccg
     4021 gtggtgcata tcggggatga aagctggcgc atgatgacca ccgatatggc cagtgtgccg
     4081 gtctccgtta tcggggaaga agtggctgat ctcagccacc gcgaaaatga catcaaaaac
     4141 gccattaacc tgatgttctg gggaatataa atgtcaggca tgagattatc aaaaaggatc
     4201 ttcacctaga tccttttcac gtagaaagcc agtccgcaga aacggtgctg accccggatg
     4261 aatgtcagct actgggctat ctggacaagg gaaaacgcaa gcgcaaagag aaagcaggta
     4321 gcttgcagtg ggcttacatg gcgatagcta gactgggcgg ttttatggac agcaagcgaa
     4381 ccggaattgc cagctggggc gccctctggt aaggttggga agccctgcaa agtaaactgg
     4441 atggctttct cgccgccaag gatctgatgg cgcaggggat caagctctga tcaagagaca
     4501 ggatgaggat cgtttcgcat gattgaacaa gatggattgc acgcaggttc tccggccgct
     4561 tgggtggaga ggctattcgg ctatgactgg gcacaacaga caatcggctg ctctgatgcc
     4621 gccgtgttcc ggctgtcagc gcaggggcgc ccggttcttt ttgtcaagac cgacctgtcc
     4681 ggtgccctga atgaactgca agacgaggca gcgcggctat cgtggctggc cacgacgggc
     4741 gttccttgcg cagctgtgct cgacgttgtc actgaagcgg gaagggactg gctgctattg
     4801 ggcgaagtgc cggggcagga tctcctgtca tctcaccttg ctcctgccga gaaagtatcc
     4861 atcatggctg atgcaatgcg gcggctgcat acgcttgatc cggctacctg cccattcgac
     4921 caccaagcga aacatcgcat cgagcgagca cgtactcgga tggaagccgg tcttgtcgat
     4981 caggatgatc tggacgaaga gcatcagggg ctcgcgccag ccgaactgtt cgccaggctc
     5041 aaggcgagca tgcccgacgg cgaggatctc gtcgtgaccc atggcgatgc ctgcttgccg
     5101 aatatcatgg tggaaaatgg ccgcttttct ggattcatcg actgtggccg gctgggtgtg
     5161 gcggaccgct atcaggacat agcgttggct acccgtgata ttgctgaaga gcttggcggc
     5221 gaatgggctg accgcttcct cgtgctttac ggtatcgccg ctcccgattc gcagcgcatc
     5281 gccttctatc gccttcttga cgagttcttc tgaattatta acgcttacaa tttcctgatg
     5341 cggtattttc tccttacgca tctgtgcggt atttcacacc gcatacaggt ggcacttttc
     5401 ggggaaatgt gcgcggaacc cctatttgtt tatttttcta aatacattca aatatgtatc
     5461 cgctcatgag acaataaccc tgataaatgc ttcaataata gcacgtgagg agggccacca
     5521 tggccaagtt gaccagtgcc gttccggtgc tcaccgcgcg cgacgtcttc caattagagg
     5581 ttgtggatgc aaaattgaaa aaaaaatgac tattggtagc gtgttctatt tttcttatgc
     5641 gctgaaaaac tacgaacaat tgtctattcc aagcctgtgg ctttttttgg tgattcacaa
     5701 tacataaatt ggcaaatacc tcttctatag actttaacct ttgatgaaat ggtatggata
     5761 aaccactttt gtggtcaggg tatatatatt tttattccaa tctggccttt ataaattcaa
     5821 atttccaagg ggactctgct aaaccttctg atataactat aactctaata atggctgtaa
     5881 aaagtgtgaa aaaaagatga tattcacaaa aaagataaag gggatttcat attgggtatc
     5941 tagatttaaa catcgtattt caacaatgaa actagaatca atacgaaatc cagggcacaa
     6001 ctgtgttcat tcccttggga attatactga gtaatgggaa gaatgtgcaa aaaatacccg
     6061 tgtcttatat aatttccatt tgtgtagggc ttaaaagtgg acaacttcag gttacgaaac
     6121 cacgaaaatg tctaaacgtt tgatcaaatt cgtaactcat ggaaaatcac agcaacaaat
     6181 taaggatgga tatatccggt acttacaaat aaaaacacta aagaagtata aattttgaac
     6241 tgaaattcta tagaaaatct ttttttttgg gtaaaattat gcgattgtgg ctcatagtaa
     6301 cgtaatcata cagttcaaca aacatcattt tgtcaaagga tttctaatcc tattcttttt
     6361 ctacttggct tttgagtata tatatatata tatatacatc ctttgttcat catcatgttc
     6421 gattgaattt ttttcttggt tgttattaga ttgtctactt gagtttttct tggtgcaaat
     6481 tgtggtgttt ttctaacaaa tttttcaaca tttaaagtat ttctggaact tttctacaag
     6541 gaacgacata gatccattaa tgcgcccctc taaaacaata cccataatgt cttcttaagt
     6601 atgcatctgc ttataaatgt ttctggattt actttagtta gaatgtcgac acgacaatga
     6661 actattgctg tagatcacgt gcgatcactg aattatgagt ttctttttat ttttcttttt
     6721 gggctttttt ttttgcaatt ttttttttcc acctttgcca attgcgtagt cacatataat
     6781 gtatacaatt tttgcaactc tgacactata attgatccaa taataaagta tataatagat
     6841 catcaagtat acgtaatctc cccaaaaaaa aaattgcata aaataaaatc tataaacctt
     6901 ttttagattt ttagttgttc cttttttctt tctattcttc aacttccaag tgttgtcact
     6961 ttcttcctgt taactatatt taaaagtaaa taccctcccc agaaaactcc ggaatgtcta
     7021 aaggtgaaga attattcact ggtgttgtcc caattttggt tgaattagat ggtgatgtta
     7081 atggtcacaa attttctgtc tccggtgaag gtgaaggtga tgctacttac ggtaaattga
     7141 ccttaaaatt gatttgtact actggtaaat tgccagttcc atggccaacc ttagtcacta
     7201 ctttaggtta tggtttgcaa tgttttgcta gatacccaga tcatatgaaa caacatgact
     7261 ttttcaagtc tgccatgcca gaaggttatg ttcaagaaag aactattttt ttcaaagatg
     7321 acggtaacta caagaccaga gctgaagtca agtttgaagg tgatacctta gttaatagaa
     7381 tcgaattaaa aggtattgat tttaaagaag atggtaacat tttaggtcac aaattggaat
     7441 acaactataa ctctcacaat gtttacatca ctgctgacaa acaaaagaat ggtatcaaag
     7501 ctaacttcaa aattagacac aacattgaag ctagcggagg tggaggttct ggtggaggtg
     7561 gttcaagcct agggacccgg gggcgcgcct aaacgcgtag tacttaaccg cgccgtcgac
     7621 gagtgaaatt ctggaaatct ggaaatctgg ttttgtattc ttgttattct tctttttgtt
     7681 attacatata taacttgtta cttttttaaa aaaatctttg tttattttat aaatatataa
     7741 aactaaattt aagaaaaaga gaaaaatgtt ttatttgaga gattgaaatt ttacttgaat
     7801 ttagcttagc ttttataaag tattattatg taaaaaaaca aaacaaatat acattaaaaa
     7861 gttaagacta taaaatagcc acccaaggca tttctatatc ttgttgttgt tgttttcatc
     7921 ttctgtatca gaggaactta ttttattatt ttcgtcacgg gtattttctc ttgtttgatg
     7981 attcatccca ttcattccat cataaaattc tagaaggacc acctttgatt gtaaatagta
     8041 ataattacca cccttattta attatttatt taacttattt atttatttat tatacatata
     8101 tacaaatcta ataaagtgaa aatctccccc ttcacacgtg gccgaggagc aggactgaca
     8161 cgtgctaaaa cttcattttt aatttaaaag gatctaggtg aagatccttt ttgataatct
     8221 catgaccaaa atcccttaac gtgagttttc gttccactga gcgtcagacc ccgtagaaaa
     8281 gatcaaagga tcttcttgag atcctttttt tctgcgcgta atctgctgct tgcaaacaaa
     8341 aaaaccaccg ctaccagcgg tggtttgttt gccggatcaa gagctaccaa ctctttttcc
     8401 gaaggtaact ggcttcagca gagcgcagat accaaatact gtccttctag tgtagccgta
     8461 gttaggccac cacttcaaga actctgtagc accgcctaca tacctcgctc tgctaatcct
     8521 gttaccagtg gctgctgcca gtggcgataa gtcgtgtctt accgggttgg actcaagacg
     8581 atagttaccg gataaggcgc agcggtcggg ctgaacgggg ggttcgtgca cacagcccag
     8641 cttggagcga acgacctaca ccgaactgag atacctacag cgtgagctat gagaaagcgc
     8701 cacgcttccc gaagggagaa aggcggacag gtatccggta agcggcaggg tcggaacagg
     8761 agagcgcacg agggagcttc cagggggaaa cgcctggtat ctttatagtc ctgtcgggtt
     8821 tcgccacctc tgacttgagc gtcgattttt gtgatgctcg tcaggggggc ggagcctatg
     8881 gaaaaacgcc agcaacgcgg cctttttacg gttcctgggc ttttgctggc cttttgctca
     8941 catgttcttt cctgcgttat cccctgattc tgtggataac cgtattaccg cctttgagtg
     9001 agctgatacc gctcgccgca gccgaacgac cgagcgcagc gagtcagtga gcgaggaagc
     9061 ggaag
//
