# Supplementary material for: A Bimolecular Fluorescence Complementation Tool for Identification of Protein-Protein Interactions in Candida albicans
Source: G3 (Bethesda). 2017 Aug 31;7(10):3509–20. doi: 10.1534/g3.117.300149 (PMC5633398; doi:10.1534/g3.117.300149)
Supplement: Supplementary file 10 [file 3509FileS2.txt]

LOCUS       Exported                9068 bp ds-DNA     circular SYN 18-DEC-2015
DEFINITION  synthetic circular DNA.
ACCESSION   .
VERSION     .
KEYWORDS    BiFC2
SOURCE      synthetic DNA construct
  ORGANISM  synthetic DNA construct
REFERENCE   1  (bases 1 to 9068)
  AUTHORS   .
  TITLE     Direct Submission
  JOURNAL   Exported Friday, Aug 4, 2017 from SnapGene 3.2.0
            http://www.snapgene.com
FEATURES             Location/Qualifiers
     source          1..9068
                     /organism="synthetic DNA construct"
                     /mol_type="other DNA"
     protein_bind    107..128
                     /bound_moiety="E. coli catabolite activator protein"
                     /note="E. coli catabolite activator protein CAP bindin"
                     /note="CAP binding site;CAP binding activates transcription
                     in the presence of cAMP."
     promoter        143..173
                     /note="lac promoter"
                     /note="lac promoter;promoter for the E. coli lac operon"
     protein_bind    181..197
                     /bound_moiety="lac repressor encoded by lacI"
                     /note="lac repressor encoded by lacI lac operator"
                     /note="lac operator;The lac repressor binds to the lac 
                     operator to inhibit transcription in E. coli. This 
                     inhibition can be relieved by adding lactose or 
                     isopropyl-beta-D-thiogalactopyranoside (IPTG)."
     primer_bind     205..221
                     /note="M13 rev"
                     /note="M13 rev;common sequencing primer, one of multiple 
                     similar variants"
     promoter        239..257
                     /note="SP6 promoter"
                     /note="SP6 promoter;promoter for bacteriophage SP6 RNA 
                     polymerase"
     gene            321..2503
                     /note="CmLEU2"
                     /note="CmLEU2:   C. maltosa LEU2 gene. Complements 
                     leu2-Delta/leu2-Delta deletion of C. albicans  "
     promoter        complement(2596..2614)
                     /note="T7 promoter"
                     /note="T7 promoter;promoter for bacteriophage T7 RNA 
                     polymerase"
     primer_bind     complement(2621..2637)
                     /note="M13 fwd"
                     /note="M13 fwd;common sequencing primer, one of multiple 
                     similar variants"
     misc_feature    2741..3858
                     /note="IntegSeq"
                     /note="Integration Sequence (a 1104-bp fragment of genomic 
                     DNA on chromosome 1, between genes XOG1 and HOL1. After 
                     restriction with NotI, the linearized vector will be 
                     targeted to this genomic site for integration.)
                     See Stynen et al. Nucleic Acids Research, 2010, Vol. 38, 
                     No. 19 e184   "
     CDS             3868..4170
                     /codon_start=1
                     /gene="ccdB"
                     /product="CcdB, a bacterial toxin that poisons DNA gyrase"
                     /note="ccdB"
                     /note="ccdB;Plasmids containing the ccdB gene cannot be 
                     propagated in standard E. coli strains."
                     /translation="QFKVYTYKRESRYRLFVDVQSDIIDTPGRRMVIPLASARLLSDKV
                     SRELYPVVHIGDESWRMMTTDMASVPVSVIGEEVADLSHRENDIKNAINLMFWGI"
     CDS             4519..5313
                     /codon_start=1
                     /gene="aph(3')-II (or nptII)"
                     /product="aminoglycoside phosphotransferase from Tn5"
                     /note="KanR"
                     /note="NeoR/KanR;confers resistance to neomycin, kanamycin,
                     and G418 (Geneticin(R))"
                     /translation="MIEQDGLHAGSPAAWVERLFGYDWAQQTIGCSDAAVFRLSAQGRP
                     VLFVKTDLSGALNELQDEAARLSWLATTGVPCAAVLDVVTEAGRDWLLLGEVPGQDLLS
                     SHLAPAEKVSIMADAMRRLHTLDPATCPFDHQAKHRIERARTRMEAGLVDQDDLDEEHQ
                     GLAPAELFARLKASMPDGEDLVVTHGDACLPNIMVENGRFSGFIDCGRLGVADRYQDIA
                     LATRDIAEELGGEWADRFLVLYGIAAPDSQRIAFYRLLDEFF"
     promoter        5568..7007
                     /note="MET3prom"
     misc_feature    7008..7040
                     /note="MCS"
     misc_feature    7014..7016
                     /note="START CODON"
     misc_feature    7041..7070
                     /note="Linker"
     CDS             7077..7595
                     /codon_start=1
                     /note="yEmVenus 1-172"
                     /translation="MSKGEELFTGVVPILVELDGDVNGHKFSVSGEGEGDATYGKLTLK
                     LICTTGKLPVPWPTLVTTLGYGLQCFARYPDHMKQHDFFKSAMPEGYVQERTIFFKDDG
                     NYKTRAEVKFEGDTLVNRIELKGIDFKEDGNILGHKLEYNYNSHNVYITADKQKNGIKA
                     NFKIRHNIE"
     terminator      7624..8137
                     /note="CaACT1term"
     rep_origin      8299..8887
                     /direction=RIGHT
                     /note="ori"
                     /note="ori;high-copy-number ColE1/pMB1/pBR322/pUC origin of
                     replication"
ORIGIN
        1 agcgcccaat acgcaaaccg cctctccccg cgcgttggcc gattcattaa tgcagctggc
       61 acgacaggtt tcccgactgg aaagcgggca gtgagcgcaa cgcaattaat gtgagttagc
      121 tcactcatta ggcaccccag gctttacact ttatgcttcc ggctcgtatg ttgtgtggaa
      181 ttgtgagcgg ataacaattt cacacaggaa acagctatga ccatgattac gccaagctat
      241 ttaggtgaca ctatagaata ctcaagctat gcatcaagct tggtaccgag ctcggatcca
      301 ctagtaacgg ccgccagtgt gctggaattc gcccttggat ccaatcatca ctggtggggg
      361 tcaagaaaga ggtttgagat caggtacttt ggcaccacca ttagtagctg ggtttggtga
      421 agctgcaaga ttaatgaaac aagaatctgc atttgacaag aaacatattg agaggttatc
      481 tactaaattg aagaacggtt tgttatccat tccatctact cagtttaacg gttgtaataa
      541 cccaacatat caatacccag gttgtgtgaa tgtttccttt gcatacattg aaggggaatc
      601 tttgttaatg gcattgaaag atattgcatt gagttctggt tctgcatgta cctctgcatc
      661 tttggaacca tcgtatgttt tacatgcttt gggtgccgat gatgccttgg ctcattcttc
      721 cattagattc ggtattggta gattcaccac tgaagcagaa gttgactatg ttattcaagc
      781 aattaatgaa agagttgatt tcttgagaaa gatgtctcca ttatgggaaa tggttcaaga
      841 aggtattgac ttgaactcta tcgaatggag tggacattaa ggttttttgt ttttttgtaa
      901 tttgtgttgt tatgtgtaat tatcgtgtat agagtaattt cggaaattgt actttcgttc
      961 atgtatctga accagatgaa taatacgttc gtattgttga agaatgacta actcctgtaa
     1021 cggcgtgcgt gggttccgca gccgggttca attttttttt tcttgttcac tataaaaata
     1081 tataataaac gaaaaaaatc cgagggactc aggctatgaa atttttcact caagaatttt
     1141 ttttccttca tccttaattc ctttattcac tacccaaacc cacaatgtca gttaaaacta
     1201 aaactattac aattttacca ggtgatcacg tcggtaccga aattgtcaat gaagctatca
     1261 aagttttaga agcaattgaa gctgccactc cttaccaaaa aatccatttc gatttcaaac
     1321 atcatttaat cggtggtgct gccattgatg ccactggtgt cccattgcca gatgacgcac
     1381 ttgaaagtgc caaaaaatct gatgccgtct tattgggtgc tgttggtgga ccaaaatggg
     1441 ggactggcgc cgttcgtcca gaacaaggtt tattaaagat tcgtaaagaa ttgaaccttt
     1501 atgctaacat cagaccatgt aactttgcca gtgactcctt attggaatta tccccattga
     1561 gaccagaagt cgttaaaggt acaaacttga tcattgttcg tgaattagtt ggtggtattt
     1621 atttcggtga tcgtgaagaa caagaagaaa gtgaagataa acaaaccgca tgggatactg
     1681 aaaaatacac cgtcgatgaa gtcaccagaa tcacccgtat ggctgccttc atggctttac
     1741 aacataaccc accattacca atctggtcat tggataaggc taatgtttta gcttcttcta
     1801 gattatggag aagaactgtc gataaagtga tttctgaaga gttcccaact ttgtctgttc
     1861 aacatcaatt gattgactcc gccgccatga ttttaattca aaacccaacc aaattgaatg
     1921 gtataatcat cacttctaac atgtttggtg atatcatttc cgatgaagct tcagttattc
     1981 caggttcctt gggtttatta ccatctgcat ctttggcttc attgccagat accaacaccg
     2041 cttttggtct ttatgaacca tgtcacggtt ctgctcctga tttaccagcc aataaagtta
     2101 acccaattgc tactatttta tctgctgctt ctatgttgag attatctttg gattgtgtga
     2161 aagaagctga agctttagaa gaagccgtga aacaagtctt ggataaaggt atcagaactg
     2221 cagatttaag aggtaccagt tcagctactg aagttggtga cgcgattgtc gaagctgtta
     2281 ctaaaatctt aaaagaaaaa gcttaagtaa agtatacaca aaatttaacg aatattatta
     2341 atacaaaatg aacaccacct aaatactttt ttttaaaaat gtaccgactc ttctaaaaat
     2401 tgcgataatt caatatcgga aatttctctc accggtttac ttggatcttc ggaaataaat
     2461 ctatttgaag taatggtagc ctcacttgat tctgattggc tctttctaga catgggtagg
     2521 taagggcgaa ttctgcagat atccatcaca ctggcggccg gccgctcgag catgcatcta
     2581 gagggcccaa ttcgccctat agtgagtcgt attacaattc actggccgtc gttttacaac
     2641 gtcgtgactg ggaaaaccct ggcgttaccc aacttaatcg ccttgcagca catccccctt
     2701 tcgccagctg gcgtaatagc gaagaggccc gcaccgatcg accagatcaa aatgctagaa
     2761 caaattacgt ctgcatcaac agtcatcttc cttatttgca taaatgctaa aatggcaaac
     2821 ctgtaaaccg tttgaaaagc aaattgagat agttagctcg gttttttttt cacgtggcca
     2881 taatccaaca aaaaaaagga atttaagggg ggagagaagg aggcttgaat ttgtaccaca
     2941 gagcgagcaa gaaattaata atatacttgg cttagctgaa atgagaatga aaaagcaaat
     3001 ttcaagtgaa acaccactac tagccaagta aattggccaa tttgctctcg tgctttaatt
     3061 tcctaacaag cttttgagac cgaaaaaaat caaccaatga tgatggaaaa atacttccgg
     3121 gagtcaattt atccataatt tcacgtcgtt ttttttttgc acatggcaaa tatattggaa
     3181 tcctgagatt ttcttggagt cgtgtacaat aacaccaggc gggaacatgc cgttatgatc
     3241 cagcatatgg cggccgccat atgtgttcaa atattgaaac cgtgaaacca gtttgataca
     3301 gctgatattg tgtgctaaaa aaagatgagc accgaaagag tctttagttt attgccaagt
     3361 aaagggtcaa agaataccta ttctttatga acacagactt gctctaatgg tgaattagtg
     3421 tggagtaata gagaaggagg cgaaacaaaa ataattggtt aaacactcga atgtcacaca
     3481 atcctaaata ggttaaattc agttaccgcc gtgatgcggg aacaaagccg agcggtaata
     3541 tttttggatt ctatgttttt ttggtgtata ttgcacgact tggtgccaac aactggtgtt
     3601 ccaacgcaca aaactaggtt caactggata ctgttttcta gaaattattt gcggcaattc
     3661 atgattacgg tcctaaattt gaaataaaag tttccaatta tgtgtcttga caatttccat
     3721 tgggttcaaa aagatctaga atgtatgtaa ttacgcaaca atttgcatgc aaagaaataa
     3781 aaacaaacct aaaatccaac tgctgttgtt ctggtgatga tgtagtaaaa taagagcacg
     3841 gccaagaaca aggtgattta cgtacggcag tttaaggttt acacctataa aagagagagc
     3901 cgttatcgtc tgtttgtgga tgtacagagt gatattattg acacgccggg gcgacggatg
     3961 gtgatccccc tggccagtgc acgtctgctg tcagataaag tctcccgtga actttacccg
     4021 gtggtgcata tcggggatga aagctggcgc atgatgacca ccgatatggc cagtgtgccg
     4081 gtctccgtta tcggggaaga agtggctgat ctcagccacc gcgaaaatga catcaaaaac
     4141 gccattaacc tgatgttctg gggaatataa atgtcaggca tgagattatc aaaaaggatc
     4201 ttcacctaga tccttttcac gtagaaagcc agtccgcaga aacggtgctg accccggatg
     4261 aatgtcagct actgggctat ctggacaagg gaaaacgcaa gcgcaaagag aaagcaggta
     4321 gcttgcagtg ggcttacatg gcgatagcta gactgggcgg ttttatggac agcaagcgaa
     4381 ccggaattgc cagctggggc gccctctggt aaggttggga agccctgcaa agtaaactgg
     4441 atggctttct cgccgccaag gatctgatgg cgcaggggat caagctctga tcaagagaca
     4501 ggatgaggat cgtttcgcat gattgaacaa gatggattgc acgcaggttc tccggccgct
     4561 tgggtggaga ggctattcgg ctatgactgg gcacaacaga caatcggctg ctctgatgcc
     4621 gccgtgttcc ggctgtcagc gcaggggcgc ccggttcttt ttgtcaagac cgacctgtcc
     4681 ggtgccctga atgaactgca agacgaggca gcgcggctat cgtggctggc cacgacgggc
     4741 gttccttgcg cagctgtgct cgacgttgtc actgaagcgg gaagggactg gctgctattg
     4801 ggcgaagtgc cggggcagga tctcctgtca tctcaccttg ctcctgccga gaaagtatcc
     4861 atcatggctg atgcaatgcg gcggctgcat acgcttgatc cggctacctg cccattcgac
     4921 caccaagcga aacatcgcat cgagcgagca cgtactcgga tggaagccgg tcttgtcgat
     4981 caggatgatc tggacgaaga gcatcagggg ctcgcgccag ccgaactgtt cgccaggctc
     5041 aaggcgagca tgcccgacgg cgaggatctc gtcgtgaccc atggcgatgc ctgcttgccg
     5101 aatatcatgg tggaaaatgg ccgcttttct ggattcatcg actgtggccg gctgggtgtg
     5161 gcggaccgct atcaggacat agcgttggct acccgtgata ttgctgaaga gcttggcggc
     5221 gaatgggctg accgcttcct cgtgctttac ggtatcgccg ctcccgattc gcagcgcatc
     5281 gccttctatc gccttcttga cgagttcttc tgaattatta acgcttacaa tttcctgatg
     5341 cggtattttc tccttacgca tctgtgcggt atttcacacc gcatacaggt ggcacttttc
     5401 ggggaaatgt gcgcggaacc cctatttgtt tatttttcta aatacattca aatatgtatc
     5461 cgctcatgag acaataaccc tgataaatgc ttcaataata gcacgtgagg agggccacca
     5521 tggccaagtt gaccagtgcc gttccggtgc tcaccgcgcg cgacgtcttc caattagagg
     5581 ttgtggatgc aaaattgaaa aaaaaatgac tattggtagc gtgttctatt tttcttatgc
     5641 gctgaaaaac tacgaacaat tgtctattcc aagcctgtgg ctttttttgg tgattcacaa
     5701 tacataaatt ggcaaatacc tcttctatag actttaacct ttgatgaaat ggtatggata
     5761 aaccactttt gtggtcaggg tatatatatt tttattccaa tctggccttt ataaattcaa
     5821 atttccaagg ggactctgct aaaccttctg atataactat aactctaata atggctgtaa
     5881 aaagtgtgaa aaaaagatga tattcacaaa aaagataaag gggatttcat attgggtatc
     5941 tagatttaaa catcgtattt caacaatgaa actagaatca atacgaaatc cagggcacaa
     6001 ctgtgttcat tcccttggga attatactga gtaatgggaa gaatgtgcaa aaaatacccg
     6061 tgtcttatat aatttccatt tgtgtagggc ttaaaagtgg acaacttcag gttacgaaac
     6121 cacgaaaatg tctaaacgtt tgatcaaatt cgtaactcat ggaaaatcac agcaacaaat
     6181 taaggatgga tatatccggt acttacaaat aaaaacacta aagaagtata aattttgaac
     6241 tgaaattcta tagaaaatct ttttttttgg gtaaaattat gcgattgtgg ctcatagtaa
     6301 cgtaatcata cagttcaaca aacatcattt tgtcaaagga tttctaatcc tattcttttt
     6361 ctacttggct tttgagtata tatatatata tatatacatc ctttgttcat catcatgttc
     6421 gattgaattt ttttcttggt tgttattaga ttgtctactt gagtttttct tggtgcaaat
     6481 tgtggtgttt ttctaacaaa tttttcaaca tttaaagtat ttctggaact tttctacaag
     6541 gaacgacata gatccattaa tgcgcccctc taaaacaata cccataatgt cttcttaagt
     6601 atgcatctgc ttataaatgt ttctggattt actttagtta gaatgtcgac acgacaatga
     6661 actattgctg tagatcacgt gcgatcactg aattatgagt ttctttttat ttttcttttt
     6721 gggctttttt ttttgcaatt ttttttttcc acctttgcca attgcgtagt cacatataat
     6781 gtatacaatt tttgcaactc tgacactata attgatccaa taataaagta tataatagat
     6841 catcaagtat acgtaatctc cccaaaaaaa aaattgcata aaataaaatc tataaacctt
     6901 ttttagattt ttagttgttc cttttttctt tctattcttc aacttccaag tgttgtcact
     6961 ttcttcctgt taactatatt taaaagtaaa taccctcccc agaaaactcc ggaatgagcc
     7021 tagggacccg ggggcgcgcc ggaggtggag gttctggtgg aggtggttca gctagcatgt
     7081 ctaaaggtga agaattattc actggtgttg tcccaatttt ggttgaatta gatggtgatg
     7141 ttaatggtca caaattttct gtctccggtg aaggtgaagg tgatgctact tacggtaaat
     7201 tgaccttaaa attgatttgt actactggta aattgccagt tccatggcca accttagtca
     7261 ctactttagg ttatggtttg caatgttttg ctagataccc agatcatatg aaacaacatg
     7321 actttttcaa gtctgccatg ccagaaggtt atgttcaaga aagaactatt tttttcaaag
     7381 atgacggtaa ctacaagacc agagctgaag tcaagtttga aggtgatacc ttagttaata
     7441 gaatcgaatt aaaaggtatt gattttaaag aagatggtaa cattttaggt cacaaattgg
     7501 aatacaacta taactctcac aatgtttaca tcactgctga caaacaaaag aatggtatca
     7561 aagctaactt caaaattaga cacaacattg aataaacgcg tagtacttaa ccgcgccgtc
     7621 gacgagtgaa attctggaaa tctggaaatc tggttttgta ttcttgttat tcttcttttt
     7681 gttattacat atataacttg ttactttttt aaaaaaatct ttgtttattt tataaatata
     7741 taaaactaaa tttaagaaaa agagaaaaat gttttatttg agagattgaa attttacttg
     7801 aatttagctt agcttttata aagtattatt atgtaaaaaa acaaaacaaa tatacattaa
     7861 aaagttaaga ctataaaata gccacccaag gcatttctat atcttgttgt tgttgttttc
     7921 atcttctgta tcagaggaac ttattttatt attttcgtca cgggtatttt ctcttgtttg
     7981 atgattcatc ccattcattc catcataaaa ttctagaagg accacctttg attgtaaata
     8041 gtaataatta ccacccttat ttaattattt atttaactta tttatttatt tattatacat
     8101 atatacaaat ctaataaagt gaaaatctcc cccttcacac gtggccgagg agcaggactg
     8161 acacgtgcta aaacttcatt tttaatttaa aaggatctag gtgaagatcc tttttgataa
     8221 tctcatgacc aaaatccctt aacgtgagtt ttcgttccac tgagcgtcag accccgtaga
     8281 aaagatcaaa ggatcttctt gagatccttt ttttctgcgc gtaatctgct gcttgcaaac
     8341 aaaaaaacca ccgctaccag cggtggtttg tttgccggat caagagctac caactctttt
     8401 tccgaaggta actggcttca gcagagcgca gataccaaat actgtccttc tagtgtagcc
     8461 gtagttaggc caccacttca agaactctgt agcaccgcct acatacctcg ctctgctaat
     8521 cctgttacca gtggctgctg ccagtggcga taagtcgtgt cttaccgggt tggactcaag
     8581 acgatagtta ccggataagg cgcagcggtc gggctgaacg gggggttcgt gcacacagcc
     8641 cagcttggag cgaacgacct acaccgaact gagataccta cagcgtgagc tatgagaaag
     8701 cgccacgctt cccgaaggga gaaaggcgga caggtatccg gtaagcggca gggtcggaac
     8761 aggagagcgc acgagggagc ttccaggggg aaacgcctgg tatctttata gtcctgtcgg
     8821 gtttcgccac ctctgacttg agcgtcgatt tttgtgatgc tcgtcagggg ggcggagcct
     8881 atggaaaaac gccagcaacg cggccttttt acggttcctg ggcttttgct ggccttttgc
     8941 tcacatgttc tttcctgcgt tatcccctga ttctgtggat aaccgtatta ccgcctttga
     9001 gtgagctgat accgctcgcc gcagccgaac gaccgagcgc agcgagtcag tgagcgagga
     9061 agcggaag
//
